# Supplementary material for: Identification of an oxidative stress-related prognostic signature, tumor immune microenvironment, and development of subtypes for breast cancer patients receiving neoadjuvant chemotherapy
Source: Medicine (Baltimore). 2026 May 12;104(49):e46343. doi: 10.1097/MD.0000000000046343 (PMC12688806; doi:10.1097/MD.0000000000046343)
Supplement: Supplementary file 1 [file medi-104-e46343-s001.xlsx]

## Sheet: Sheet1
Supplementary Table S1.Oxidative Stress-related genes
RYR2
NOS3
NOS2
ELAC2
SOD2-OT1
CARS2
SOD1
CAT
TRDN
NOS1
FARS2
CPT2
AIFM1
NFE2L2
MTO1
TP53
GFM1
HMOX1
CASQ2
SOD2
TNF
BDNF-AS
AARS2
MAPK14
MAPK8
GSR
OXSR1
XDH
POLR1C
NARS2
MPO
TXN
LINC01672
MTRFR
IL6
TUFM
OSGIN1
TSFM
MAPK1
PNPT1
VARS2
EARS2
G6PD
OLR1
OSER1
CYCS
CASP3
PARK7
SIRT1
TXN2
IL1B
GPX1
MTFMT
OSGIN2
NQO1
PON1
TMX2-CTNND1
HSPA5
SMAD5-AS1
MAP3K5
JUN
G3BP1
CXCL8
ALB
INS
APP
PTGS2
OGG1
TARS2
CERNA3
PARP1
GSTM1
CRP
ACADVL
FOXO3
DDIT3
GSTP1
PRDX2
ATF4
GTPBP3
PRKN
GFM2
KEAP1
SLC6A4
HADHA
AKT1
BCL2
XBP1
HSPB1
CRH
FOXO1
HSPA4
NFKB1
MAPK10
IFNG
HSF1
HSP90AA1
MRPL44
HADHB
EIF2AK3
CALM1
EDN1
PRDX5
CYBA
FASTKD2
GAPDH
EIF2S1
SCN5A
ACADM
MSRA
HIF1A
BDNF
BAX
NOS1AP
SNCA
VEGFA
CCL2
MIPEP
H19
CP
HSPA1A
APEX1
NDUFS4
TGFB1
ACE
G3BP2
GSTT1
RYR1
SOD3
ADPRS
NR3C1
PGR-AS1
CYP1A1
CYBB
ATP5F1A
ABL1
FOS
CAV1
VWF
MRPS22
CYP3A4
APOE
SLC25A26
MAPK9
HBG2
STIP1
MAOA
ATM
CYP2E1
PRDX6
CPT1A
ACADS
NFS1
NUDT1
LMNA
CYP1A2
ATF6
UCP2
CYP2D6
MAPK3
PPARGC1A
KNG1
PPARG
NPY
POLRMT
MTOR
PRKCD
PRDX3
ERN1
POMC
IL10
SHC1
PRDX1
ESR1
GCH1
CREB1
HSPA8
QRSL1
ICAM1
ACAD9
C1QBP
MIR7-3HG
VCAM1
NOX4
PINK1
TRA-TGC7-1
TRMT10C
COX5A
TLR4
TXNRD1
SERP1
MAOB
EMSLR
ATP5F1B
CASP9
